# Supplementary material for: The role of nutritional state in the relationship between standard metabolic rate and locomotor activity in juvenile white sturgeon (Acipenser transmontanus), with implications for anthropogenically altered food webs
Source: Conserv Physiol. 2025 Jun 12;13(1):coaf039. doi: 10.1093/conphys/coaf039 (PMC12162131; doi:10.1093/conphys/coaf039)
Supplement: Web_Material_coaf039 [file web_material_coaf039.zip]

Archive with 1 entries (1 files):
- Lo_Supplementary_Figure.pdf
